# Supplementary material for: Simulation and Analysis of the Transient Absorption Spectrum of 4-(N,N-Dimethylamino)benzonitrile (DMABN) in Acetonitrile
Source: J Phys Chem A. 2021 Sep 22;125(39):8635–48. doi: 10.1021/acs.jpca.1c06166 (PMC8503879; doi:10.1021/acs.jpca.1c06166)
Supplement: Supplementary file 2 — jp1c06166_si_002.zip [file jp1c06166_si_002.zip]

Archive with 5 entries (4 files):
- Animations/
- Animations/trajectory_0003.mp4
- Animations/trajectory_0001.mp4
- Animations/trajectory_0002.mp4
- Animations/trajectory_0004.mp4
